# Supplementary material for: Genetic Variants of ABC and SLC Transporter Genes and Chronic Myeloid Leukaemia: Impact on Susceptibility and Prognosis
Source: Int J Mol Sci. 2022 Aug 29;23(17):9815. doi: 10.3390/ijms23179815 (PMC9456284; doi:10.3390/ijms23179815)
Supplement: Supplementary file 1 [file ijms-23-09815-s001.zip]

Archive with 1 entries (1 files):
- ijms-1852648-supplementary.pdf
